# Supplementary material for: The Gut–Immune Axis in Treated HIV Infection: From Mucosal Damage to Chronic Inflammation and Therapeutic Opportunities—A Clinician-Oriented Narrative Review
Source: Microorganisms. 2026 May 29;14(6):1229. doi: 10.3390/microorganisms14061229 (PMC13303623; doi:10.3390/microorganisms14061229)
Supplement: Supplementary file 1 [file microorganisms-14-01229-s001.zip]

Archive with 1 entries (1 files):
- microorganisms-4295822-supplementary.pdf
